# Supplementary material for: An immune‐related seven‐lncRNA signature for head and neck squamous cell carcinoma
Source: Cancer Med. 2021 Mar 3;10(7):2268–85. doi: 10.1002/cam4.3756 (PMC7982618; doi:10.1002/cam4.3756)
Supplement: Supplementary file 2 — Table S2 [file CAM4-10-2268-s002.xlsx]

## Sheet: KEGG
Table S2. Results of GSEA analysis
NAME	SIZE	ES	NES	NOM p-val	FDR q-val
KEGG_PROTEASOME	46	0.735147	2.52715	0	0
KEGG_RIBOSOME	88	0.685085	1.7292	0.0138889	0.0913357
KEGG_STEROID_BIOSYNTHESIS	17	0.67174	1.81624	0.0145228	0.0764363
KEGG_OXIDATIVE_PHOSPHORYLATION	131	0.614979	2.32483	0	0.000794848
KEGG_GLUTATHIONE_METABOLISM	49	0.609483	2.01225	0	0.0181705
KEGG_PROTEIN_EXPORT	24	0.596221	2.00698	0.00399202	0.0153892
KEGG_PENTOSE_AND_GLUCURONATE_INTERCONVERSIONS	28	0.55994	1.62627	0.0367347	0.119784
KEGG_METABOLISM_OF_XENOBIOTICS_BY_CYTOCHROME_P450	69	0.558934	1.76332	0.0205339	0.0821474
KEGG_PARKINSONS_DISEASE	127	0.519556	2.10865	0.00406504	0.0102236
KEGG_PORPHYRIN_AND_CHLOROPHYLL_METABOLISM	40	0.499788	1.66797	0.030426	0.110474
KEGG_HUNTINGTONS_DISEASE	180	0.374986	1.7041	0.0451745	0.0953288
KEGG_ALZHEIMERS_DISEASE	165	0.367371	1.79574	0.0308008	0.0755762
KEGG_NEUROACTIVE_LIGAND_RECEPTOR_INTERACTION	271	-0.408398	-1.56034	0.032	0.178087
KEGG_GNRH_SIGNALING_PATHWAY	101	-0.416786	-1.66481	0.0336634	0.139829
KEGG_NEUROTROPHIN_SIGNALING_PATHWAY	126	-0.432968	-1.71263	0.0427184	0.169812
KEGG_LONG_TERM_POTENTIATION	70	-0.439928	-1.70403	0.0241449	0.139591
KEGG_VEGF_SIGNALING_PATHWAY	76	-0.441131	-1.72057	0.0102881	0.171434
KEGG_ETHER_LIPID_METABOLISM	33	-0.459075	-1.5403	0.046	0.180851
KEGG_GLIOMA	65	-0.467285	-1.63394	0.0453649	0.141155
KEGG_PROSTATE_CANCER	89	-0.485368	-1.63889	0.0498008	0.145425
KEGG_CHEMOKINE_SIGNALING_PATHWAY	188	-0.485435	-1.70747	0.0478088	0.142889
KEGG_JAK_STAT_SIGNALING_PATHWAY	155	-0.48961	-1.75576	0.0136986	0.168283
KEGG_FC_GAMMA_R_MEDIATED_PHAGOCYTOSIS	96	-0.49592	-1.81337	0.0181452	0.160346
KEGG_TASTE_TRANSDUCTION	51	-0.49807	-1.71071	0.0040568	0.154014
KEGG_ACUTE_MYELOID_LEUKEMIA	57	-0.501918	-1.68732	0.0497018	0.141326
KEGG_MTOR_SIGNALING_PATHWAY	52	-0.504892	-1.79392	0.0143149	0.149076
KEGG_CYSTEINE_AND_METHIONINE_METABOLISM	34	-0.507167	-1.75668	0.00817996	0.18153
KEGG_VASCULAR_SMOOTH_MUSCLE_CONTRACTION	115	-0.509689	-1.83849	0.013834	0.168282
KEGG_TYPE_II_DIABETES_MELLITUS	47	-0.512157	-1.68973	0.0137525	0.145474
KEGG_SMALL_CELL_LUNG_CANCER	84	-0.527503	-1.68151	0.0334029	0.141231
KEGG_COLORECTAL_CANCER	62	-0.528552	-1.73408	0.0237624	0.166856
KEGG_INOSITOL_PHOSPHATE_METABOLISM	54	-0.539159	-1.71127	0.0280561	0.16197
KEGG_NOTCH_SIGNALING_PATHWAY	47	-0.546829	-1.86431	0.00813008	0.193709
KEGG_B_CELL_RECEPTOR_SIGNALING_PATHWAY	75	-0.559917	-1.82375	0.0159363	0.164892
KEGG_NON_SMALL_CELL_LUNG_CANCER	54	-0.56002	-1.85592	0.00998004	0.173064
KEGG_CELL_ADHESION_MOLECULES_CAMS	130	-0.56126	-1.75028	0.0398406	0.161496
KEGG_PHOSPHATIDYLINOSITOL_SIGNALING_SYSTEM	76	-0.566722	-1.89305	0.00808081	0.249511
KEGG_ALDOSTERONE_REGULATED_SODIUM_REABSORPTION	42	-0.589816	-1.86487	0.00785855	0.240317
KEGG_AUTOIMMUNE_THYROID_DISEASE	50	-0.601093	-1.67104	0.0449219	0.139281
KEGG_DORSO_VENTRAL_AXIS_FORMATION	24	-0.618455	-1.79619	0.00970874	0.161554
KEGG_INTESTINAL_IMMUNE_NETWORK_FOR_IGA_PRODUCTION	46	-0.659064	-1.67257	0.0496032	0.143164
KEGG_PRIMARY_IMMUNODEFICIENCY	35	-0.676151	-1.65061	0.0462777	0.149031
KEGG_ASTHMA	28	-0.724837	-1.70999	0.0201613	0.147248

## Sheet: GO
NAME	SIZE	ES	NES	NOM p-val	FDR q-val
GO_PROTEIN_MATURATION_BY_IRON_SULFUR_CLUSTER_TRANSFER	15	0.924272	2.40991	0	0.00106218
GO_MITOCHONDRIAL_TRANSLATIONAL_TERMINATION	89	0.772069	2.2874	0	0.00309456
GO_ESTABLISHMENT_OF_PROTEIN_LOCALIZATION_TO_MITOCHONDRIAL_MEMBRANE	17	0.745475	2.10803	0	0.0116864
GO_TRNA_THREONYLCARBAMOYLADENOSINE_METABOLIC_PROCESS	16	0.738795	1.86225	0.00395257	0.0616138
GO_TRANSLATIONAL_TERMINATION	104	0.736219	2.31758	0.00195312	0.00277808
GO_PROTEIN_NEDDYLATION	16	0.731301	2.20225	0	0.00735219
GO_ATP_SYNTHESIS_COUPLED_PROTON_TRANSPORT	24	0.722396	2.02474	0.00199601	0.0233354
GO_AEROBIC_ELECTRON_TRANSPORT_CHAIN	21	0.718946	2.16017	0.00205339	0.00917951
GO_MITOCHONDRIAL_ELECTRON_TRANSPORT_NADH_TO_UBIQUINONE	54	0.711154	2.20154	0	0.00666395
GO_IRON_SULFUR_CLUSTER_ASSEMBLY	22	0.698782	1.99618	0.00196078	0.0266447
GO_MITOCHONDRIAL_TRANSLATION	134	0.697005	2.15896	0.00200803	0.00861293
GO_NADH_DEHYDROGENASE_COMPLEX_ASSEMBLY	64	0.691164	2.00579	0.0160321	0.0246284
GO_ATP_SYNTHESIS_COUPLED_ELECTRON_TRANSPORT	96	0.686612	2.28105	0.00200803	0.00288615
GO_MITOCHONDRIAL_RESPIRATORY_CHAIN_COMPLEX_ASSEMBLY	95	0.679678	2.01987	0.00996016	0.0236496
GO_RIBOSOMAL_SMALL_SUBUNIT_ASSEMBLY	19	0.679231	1.86105	0.0138067	0.0608972
GO_RESPIRATORY_ELECTRON_TRANSPORT_CHAIN	114	0.676968	2.39642	0	0.000837314
GO_PROTEASOMAL_UBIQUITIN_INDEPENDENT_PROTEIN_CATABOLIC_PROCESS	22	0.673406	1.99059	0.00397614	0.0273623
GO_NADPH_REGENERATION	17	0.672407	2.01046	0.0019802	0.0242001
GO_GLUTATHIONE_DERIVATIVE_METABOLIC_PROCESS	21	0.671835	1.88186	0.00606061	0.0560101
GO_RESPIRATORY_CHAIN_COMPLEX_IV_ASSEMBLY	24	0.650315	1.69835	0.0300601	0.175615
GO_OXIDATIVE_PHOSPHORYLATION	141	0.649301	2.41664	0.00195312	0.00159327
GO_MITOCHONDRIAL_GENE_EXPRESSION	160	0.645672	2.09208	0.00584795	0.0133332
GO_POSITIVE_REGULATION_OF_TELOMERASE_RNA_LOCALIZATION_TO_CAJAL_BODY	15	0.643204	1.68924	0.0257937	0.178109
GO_COTRANSLATIONAL_PROTEIN_TARGETING_TO_MEMBRANE	99	0.635928	1.84149	0.0120482	0.0693148
GO_POSITIVE_REGULATION_OF_MITOCHONDRIAL_TRANSLATION	17	0.632666	1.64523	0.0318091	0.204931
GO_INNER_MITOCHONDRIAL_MEMBRANE_ORGANIZATION	45	0.631384	2.13318	0.00788955	0.00930471
GO_RIBOSOMAL_LARGE_SUBUNIT_ASSEMBLY	29	0.628239	1.86932	0.012	0.0588859
GO_REGULATION_OF_MITOCHONDRIAL_GENE_EXPRESSION	27	0.626977	1.78452	0.0210325	0.103081
GO_REGULATION_OF_CELLULAR_AMINO_ACID_METABOLIC_PROCESS	61	0.625445	2.56729	0	0.000285086
GO_ANAPHASE_PROMOTING_COMPLEX_DEPENDENT_CATABOLIC_PROCESS	80	0.624325	2.15727	0.00197628	0.00825357
GO_QUINONE_METABOLIC_PROCESS	32	0.623413	1.89265	0.0134357	0.0531442
GO_FORMATION_OF_CYTOPLASMIC_TRANSLATION_INITIATION_COMPLEX	16	0.61966	1.76125	0.0163934	0.119232
GO_RIBOSOMAL_LARGE_SUBUNIT_BIOGENESIS	68	0.614624	2.04015	0.00978474	0.0213843
GO_CYTOCHROME_COMPLEX_ASSEMBLY	34	0.610293	1.66307	0.0438247	0.187946
GO_ESTABLISHMENT_OF_PROTEIN_LOCALIZATION_TO_ENDOPLASMIC_RETICULUM	111	0.610277	2.01873	0.00787402	0.023134
GO_NONRIBOSOMAL_PEPTIDE_BIOSYNTHETIC_PROCESS	19	0.595265	1.66061	0.0178926	0.188145
GO_MITOCHONDRION_MORPHOGENESIS	21	0.594416	1.87047	0.00978474	0.0595889
GO_GLUCOSE_6_PHOSPHATE_METABOLIC_PROCESS	25	0.593759	2.04437	0.0020284	0.0212193
GO_RIBOSOME_ASSEMBLY	62	0.591067	2.05519	0.00980392	0.0194608
GO_TRANSLATIONAL_ELONGATION	132	0.585915	2.1417	0.00580271	0.00881793
GO_CRISTAE_FORMATION	32	0.58575	1.89492	0.0297619	0.0534286
GO_PROTEIN_IMPORT_INTO_MITOCHONDRIAL_MATRIX	19	0.584286	1.67971	0.0385356	0.181168
GO_CELLULAR_RESPONSE_TO_ARSENIC_CONTAINING_SUBSTANCE	19	0.582699	1.90101	0.00990099	0.0532877
GO_2_OXOGLUTARATE_METABOLIC_PROCESS	16	0.578964	1.66951	0.0457256	0.188072
GO_RIBOSOMAL_SMALL_SUBUNIT_BIOGENESIS	68	0.571699	1.97353	0.00970874	0.0315658
GO_ELECTRON_TRANSPORT_CHAIN	184	0.567413	2.3737	0	0.00104984
GO_MATURATION_OF_SSU_RRNA	47	0.559802	1.8286	0.0253411	0.0744573
GO_SNRNA_3_END_PROCESSING	29	0.550721	1.63004	0.0441459	0.2137
GO_PLASMINOGEN_ACTIVATION	25	0.550614	1.68285	0.0286299	0.180243
GO_GLUTATHIONE_METABOLIC_PROCESS	55	0.543202	1.91571	0.00980392	0.0503665
GO_CELLULAR_RESPIRATION	185	0.534753	2.19358	0.00399202	0.00660707
GO_PROTEIN_LOCALIZATION_TO_ENDOPLASMIC_RETICULUM	136	0.525436	2.15719	0.00580271	0.00770333
GO_VIRAL_BUDDING_VIA_HOST_ESCRT_COMPLEX	21	0.522921	1.85695	0.0150659	0.0619308
GO_REGULATION_OF_OXIDATIVE_PHOSPHORYLATION	30	0.518504	1.89791	0.00417537	0.0533801
GO_PROTEIN_K11_LINKED_UBIQUITINATION	29	0.510211	1.69607	0.0390625	0.175528
GO_MULTIVESICULAR_BODY_ORGANIZATION	31	0.501199	1.91022	0.00938086	0.0515935
GO_VIRAL_BUDDING	25	0.499579	1.88101	0.0147059	0.0551137
GO_PROTEIN_TRANSMEMBRANE_IMPORT_INTO_INTRACELLULAR_ORGANELLE	34	0.494231	1.66783	0.0452756	0.187381
GO_AEROBIC_RESPIRATION	88	0.4924	2.03258	0.0140562	0.0222493
GO_REGULATION_OF_CELLULAR_AMINE_METABOLIC_PROCESS	80	0.466267	2.13116	0.00392927	0.00894214
GO_PROTEIN_TRANSMEMBRANE_TRANSPORT	58	0.455673	1.83026	0.0219124	0.074916
GO_ENDOSOME_TRANSPORT_VIA_MULTIVESICULAR_BODY_SORTING_PATHWAY	25	0.451508	1.7016	0.0218688	0.174779
GO_CYTOPLASMIC_TRANSLATION	97	0.445063	1.93936	0.0441459	0.0416167
GO_INTERLEUKIN_1_MEDIATED_SIGNALING_PATHWAY	99	0.444665	1.88672	0.0268199	0.0548003
GO_REGULATION_OF_TRANSCRIPTION_FROM_RNA_POLYMERASE_II_PROMOTER_IN_RESPONSE_TO_HYPOXIA	77	0.429057	1.95562	0.0184162	0.036595
GO_VIRION_ASSEMBLY	39	0.405452	1.76542	0.0246212	0.117543
GO_TRANSLATIONAL_INITIATION	192	0.403389	1.90632	0.0458891	0.0520426
GO_PROTEIN_TARGETING_TO_MITOCHONDRION	100	0.379937	1.66629	0.0497018	0.186564
GO_ENERGY_DERIVATION_BY_OXIDATION_OF_ORGANIC_COMPOUNDS	276	0.366026	1.69295	0.0423387	0.176497
GO_ATP_METABOLIC_PROCESS	297	0.359806	1.75697	0.0362903	0.121223
GO_FERTILIZATION	176	-0.330319	-1.41787	0.0377734	0.249291
GO_REGULATION_OF_INSULIN_SECRETION	173	-0.336411	-1.41378	0.0493097	0.249724
GO_POSITIVE_REGULATION_OF_ESTABLISHMENT_OF_PROTEIN_LOCALIZATION	455	-0.3408	-1.54559	0.0434783	0.242237
GO_POSITIVE_REGULATION_OF_BINDING	178	-0.356704	-1.56852	0.0295276	0.244853
GO_NEGATIVE_REGULATION_OF_SMALL_MOLECULE_METABOLIC_PROCESS	100	-0.358326	-1.49393	0.0494071	0.239389
GO_SENSORY_PERCEPTION_OF_LIGHT_STIMULUS	218	-0.364965	-1.47204	0.0364372	0.243548
GO_REGULATION_OF_CELLULAR_CARBOHYDRATE_METABOLIC_PROCESS	142	-0.366768	-1.51225	0.0425963	0.242643
GO_REGULATION_OF_DNA_BINDING	122	-0.367959	-1.52349	0.0388548	0.241512
GO_REGULATION_OF_ANATOMICAL_STRUCTURE_SIZE	494	-0.372685	-1.56151	0.0477099	0.244766
GO_REGULATION_OF_PHOSPHATASE_ACTIVITY	175	-0.373906	-1.58997	0.0494071	0.24558
GO_ACTIN_FILAMENT_POLYMERIZATION	173	-0.375808	-1.55958	0.0481696	0.244018
GO_TISSUE_HOMEOSTASIS	221	-0.375984	-1.50565	0.0359168	0.239487
GO_POSITIVE_REGULATION_OF_ACTIN_FILAMENT_POLYMERIZATION	95	-0.37845	-1.53876	0.0450098	0.242477
GO_REGULATION_OF_NEUROTRANSMITTER_LEVELS	349	-0.381802	-1.5751	0.027668	0.246646
GO_ACID_SECRETION	125	-0.386456	-1.50336	0.0354331	0.241182
GO_DEVELOPMENTAL_MATURATION	277	-0.386874	-1.58742	0.0233918	0.246822
GO_LOCOMOTORY_BEHAVIOR	196	-0.388415	-1.50652	0.0487329	0.241084
GO_DETECTION_OF_LIGHT_STIMULUS	72	-0.389913	-1.49986	0.023622	0.240836
GO_NEGATIVE_REGULATION_OF_NEURON_DEATH	208	-0.39029	-1.57491	0.0392157	0.246456
GO_REGULATION_OF_GLUCOSE_METABOLIC_PROCESS	117	-0.390536	-1.55106	0.0423387	0.244387
GO_MONOVALENT_INORGANIC_CATION_HOMEOSTASIS	157	-0.390834	-1.59077	0.0177515	0.246862
GO_CELL_FATE_COMMITMENT	266	-0.392993	-1.53428	0.0464217	0.242236
GO_MAINTENANCE_OF_LOCATION_IN_CELL	93	-0.394186	-1.60421	0.0491159	0.249461
GO_AMMONIUM_TRANSPORT	105	-0.39538	-1.50575	0.0419847	0.23966
GO_G_PROTEIN_COUPLED_RECEPTOR_SIGNALING_PATHWAY_COUPLED_TO_CYCLIC_NUCLEOTIDE_SECOND_MESSENGER	252	-0.396914	-1.58175	0.039924	0.24403
GO_ACTIVATION_OF_MAPK_ACTIVITY	150	-0.397375	-1.54013	0.0479042	0.242597
GO_NEGATIVE_REGULATION_OF_REACTIVE_OXYGEN_SPECIES_METABOLIC_PROCESS	62	-0.397591	-1.56102	0.0321932	0.244181
GO_POSITIVE_REGULATION_OF_SYNAPTIC_TRANSMISSION	164	-0.39876	-1.57596	0.0357143	0.245902
GO_CIRCADIAN_RHYTHM	206	-0.400231	-1.58742	0.0438247	0.24634
GO_REGULATION_OF_CARBOHYDRATE_BIOSYNTHETIC_PROCESS	97	-0.400345	-1.57093	0.0314961	0.245381
GO_REGULATION_OF_NERVOUS_SYSTEM_PROCESS	132	-0.400403	-1.53031	0.0375494	0.242477
GO_PALLIUM_DEVELOPMENT	169	-0.402237	-1.59405	0.0265152	0.247102
GO_MEMORY	118	-0.402999	-1.55416	0.0403071	0.242203
GO_SENSORY_SYSTEM_DEVELOPMENT	369	-0.403523	-1.58499	0.038	0.242674
GO_PHOTOTRANSDUCTION	57	-0.404515	-1.53844	0.0258449	0.242612
GO_CELLULAR_RESPONSE_TO_STEROID_HORMONE_STIMULUS	245	-0.405219	-1.60503	0.0415842	0.249268
GO_PEPTIDYL_TYROSINE_MODIFICATION	368	-0.40592	-1.56766	0.0491159	0.245184
GO_NEGATIVE_REGULATION_OF_PROTEIN_KINASE_B_SIGNALING	52	-0.406562	-1.51869	0.0457256	0.241135
GO_REGULATION_OF_STEM_CELL_PROLIFERATION	65	-0.40724	-1.4984	0.0488281	0.24044
GO_POSITIVE_REGULATION_OF_DNA_BINDING	57	-0.407435	-1.60039	0.0241935	0.248296
GO_REGULATION_OF_CELL_MORPHOGENESIS_INVOLVED_IN_DIFFERENTIATION	302	-0.407914	-1.5975	0.0495238	0.24769
GO_POSITIVE_REGULATION_OF_CELLULAR_CARBOHYDRATE_METABOLIC_PROCESS	61	-0.408091	-1.5306	0.0303644	0.242434
GO_POSITIVE_REGULATION_OF_TRANSPORTER_ACTIVITY	111	-0.408672	-1.52789	0.0489237	0.241312
GO_POSITIVE_REGULATION_OF_NEURON_PROJECTION_DEVELOPMENT	288	-0.408928	-1.5817	0.0433925	0.243656
GO_REACTIVE_OXYGEN_SPECIES_BIOSYNTHETIC_PROCESS	116	-0.409473	-1.54786	0.042	0.242427
GO_DETECTION_OF_ABIOTIC_STIMULUS	136	-0.409815	-1.59771	0.0204918	0.247908
GO_POSITIVE_REGULATION_OF_EPITHELIAL_CELL_DIFFERENTIATION	63	-0.410812	-1.54895	0.03	0.243311
GO_REGULATION_OF_LYASE_ACTIVITY	54	-0.411492	-1.53652	0.0273438	0.242257
GO_REGULATION_OF_REGULATED_SECRETORY_PATHWAY	156	-0.412206	-1.55596	0.0313725	0.241992
GO_EPITHELIAL_TUBE_MORPHOGENESIS	326	-0.413649	-1.57051	0.0481696	0.24468
GO_INORGANIC_ION_IMPORT_ACROSS_PLASMA_MEMBRANE	88	-0.415619	-1.51109	0.0366599	0.242317
GO_NEUROMUSCULAR_PROCESS	106	-0.416612	-1.56815	0.0334646	0.244931
GO_REGULATION_OF_POSTSYNAPTIC_MEMBRANE_POTENTIAL	142	-0.421425	-1.54605	0.0389864	0.242344
GO_POSITIVE_REGULATION_OF_ANION_TRANSPORT	50	-0.421723	-1.5214	0.0447154	0.241941
GO_RESPONSE_TO_PH	41	-0.421857	-1.49047	0.0474308	0.239086
GO_CHEMICAL_SYNAPTIC_TRANSMISSION_POSTSYNAPTIC	107	-0.421898	-1.5279	0.0460922	0.241634
GO_REGULATION_OF_DENDRITE_MORPHOGENESIS	93	-0.422744	-1.54929	0.05	0.244041
GO_DEVELOPMENTAL_GROWTH_INVOLVED_IN_MORPHOGENESIS	232	-0.423453	-1.57282	0.042065	0.246287
GO_LENS_DEVELOPMENT_IN_CAMERA_TYPE_EYE	78	-0.425038	-1.55973	0.0311891	0.244246
GO_REGULATION_OF_CIRCADIAN_RHYTHM	113	-0.427343	-1.59183	0.0470348	0.247343
GO_NEURON_MIGRATION	160	-0.430257	-1.54952	0.045977	0.244104
GO_CENTRAL_NERVOUS_SYSTEM_NEURON_DIFFERENTIATION	183	-0.430388	-1.60711	0.0419847	0.24999
GO_PHOTORECEPTOR_CELL_DEVELOPMENT	46	-0.431592	-1.50222	0.0410156	0.240539
GO_VASCULAR_ENDOTHELIAL_CELL_PROLIFERATION	39	-0.433036	-1.58123	0.0451977	0.243861
GO_PEPTIDYL_THREONINE_MODIFICATION	122	-0.436687	-1.57027	0.0426357	0.244529
GO_DETERMINATION_OF_HEART_LEFT_RIGHT_ASYMMETRY	70	-0.437014	-1.51288	0.0414201	0.243425
GO_REGULATION_OF_AXONOGENESIS	184	-0.437186	-1.60367	0.0405405	0.248632
GO_PERIPHERAL_NERVOUS_SYSTEM_DEVELOPMENT	74	-0.440041	-1.54168	0.0415842	0.242976
GO_REGULATION_OF_AUTOPHAGY_OF_MITOCHONDRION	40	-0.440338	-1.59979	0.049896	0.248639
GO_ADENYLATE_CYCLASE_INHIBITING_G_PROTEIN_COUPLED_RECEPTOR_SIGNALING_PATHWAY	87	-0.440746	-1.56487	0.031746	0.246051
GO_REGULATION_OF_TRIGLYCERIDE_METABOLIC_PROCESS	39	-0.440906	-1.53722	0.0433884	0.242419
GO_BONE_DEVELOPMENT	218	-0.444972	-1.57413	0.0497132	0.246662
GO_SPINAL_CORD_DEVELOPMENT	106	-0.445174	-1.55654	0.0448598	0.2428
GO_GLANDULAR_EPITHELIAL_CELL_DIFFERENTIATION	47	-0.448734	-1.52329	0.0477137	0.241103
GO_SYNAPTIC_TRANSMISSION_GLUTAMATERGIC	103	-0.449141	-1.56163	0.0337302	0.245007
GO_DETECTION_OF_CHEMICAL_STIMULUS_INVOLVED_IN_SENSORY_PERCEPTION_OF_TASTE	45	-0.451441	-1.49301	0.038	0.239985
GO_RESPONSE_TO_GLUCAGON	37	-0.452318	-1.55892	0.0303605	0.242423
GO_NEGATIVE_REGULATION_OF_LYASE_ACTIVITY	31	-0.454407	-1.5308	0.036	0.242524
GO_SENSORY_PERCEPTION_OF_BITTER_TASTE	44	-0.455878	-1.50211	0.0309278	0.240386
GO_ORGANIC_CATION_TRANSPORT	33	-0.458548	-1.572	0.0359281	0.245645
GO_NEGATIVE_REGULATION_OF_EPITHELIAL_CELL_APOPTOTIC_PROCESS	46	-0.458975	-1.56255	0.049904	0.245396
GO_POSITIVE_REGULATION_OF_NERVOUS_SYSTEM_PROCESS	61	-0.462866	-1.59516	0.0279441	0.245931
GO_ANOIKIS	33	-0.46501	-1.60694	0.0389344	0.249727
GO_BICARBONATE_TRANSPORT	42	-0.472261	-1.57393	0.0174419	0.24654
GO_REGULATION_OF_ADENYLATE_CYCLASE_ACTIVITY	35	-0.472415	-1.56666	0.0295858	0.245741
GO_DNA_METHYLATION	66	-0.473046	-1.59772	0.0391753	0.248421
GO_INOSITOL_PHOSPHATE_BIOSYNTHETIC_PROCESS	42	-0.479708	-1.60397	0.0158103	0.249255
GO_REGULATION_OF_RESPONSE_TO_EXTRACELLULAR_STIMULUS	24	-0.481538	-1.52969	0.026465	0.242909
GO_ENTRAINMENT_OF_CIRCADIAN_CLOCK	26	-0.491448	-1.55002	0.039916	0.244917
GO_NEGATIVE_REGULATION_OF_PLASMA_MEMBRANE_BOUNDED_CELL_PROJECTION_ASSEMBLY	27	-0.493648	-1.60584	0.0337302	0.249735
GO_CELLULAR_RESPONSE_TO_VITAMIN_D	23	-0.497058	-1.52546	0.0414201	0.241501
GO_CELL_DIFFERENTIATION_IN_SPINAL_CORD	54	-0.4979	-1.59729	0.0252427	0.246976
GO_NEURON_MATURATION	47	-0.497922	-1.60263	0.0333988	0.248557
GO_SMOOTH_MUSCLE_CELL_APOPTOTIC_PROCESS	27	-0.498532	-1.55657	0.0455487	0.243151
GO_VASCULAR_SMOOTH_MUSCLE_CELL_DIFFERENTIATION	34	-0.49892	-1.55618	0.0378486	0.24242
GO_PHOTOPERIODISM	24	-0.499127	-1.56634	0.0321199	0.245707
GO_DETECTION_OF_MECHANICAL_STIMULUS_INVOLVED_IN_SENSORY_PERCEPTION	30	-0.49996	-1.51444	0.0414201	0.243198
GO_GENETIC_IMPRINTING	28	-0.503411	-1.54637	0.0461847	0.242629
GO_POSITIVE_REGULATION_OF_BLOOD_PRESSURE	35	-0.503801	-1.60186	0.0320641	0.249216
GO_CRANIAL_NERVE_MORPHOGENESIS	29	-0.503807	-1.5292	0.0451128	0.242554
GO_NEGATIVE_REGULATION_OF_ENDOTHELIAL_CELL_APOPTOTIC_PROCESS	33	-0.508658	-1.58506	0.0330739	0.243019
GO_LABYRINTHINE_LAYER_BLOOD_VESSEL_DEVELOPMENT	20	-0.510269	-1.57269	0.0404858	0.246048
GO_HOMOLOGOUS_CHROMOSOME_SEGREGATION	58	-0.511791	-1.58353	0.0490798	0.243341
GO_NEGATIVE_REGULATION_OF_CARDIAC_MUSCLE_CELL_PROLIFERATION	20	-0.512999	-1.57191	0.0340681	0.24491
GO_POSITIVE_REGULATION_OF_VASCULAR_ENDOTHELIAL_CELL_PROLIFERATION	22	-0.513571	-1.58034	0.0288462	0.243735
GO_INOSITOL_TRISPHOSPHATE_METABOLIC_PROCESS	26	-0.519277	-1.55908	0.0451866	0.243031
GO_CELL_CELL_SIGNALING_INVOLVED_IN_CARDIAC_CONDUCTION	32	-0.519793	-1.59236	0.0442656	0.247621
GO_REGULATION_OF_AXON_GUIDANCE	43	-0.520374	-1.56317	0.0445269	0.245799
GO_REGULATION_OF_NEURON_MIGRATION	43	-0.520773	-1.58657	0.0419048	0.244222
GO_REGULATION_OF_SYNAPTIC_TRANSMISSION_GABAERGIC	32	-0.523084	-1.57081	0.0419162	0.245117
GO_GASTRIC_ACID_SECRETION	19	-0.527225	-1.53516	0.0332031	0.24246
GO_AMYLOID_PRECURSOR_PROTEIN_BIOSYNTHETIC_PROCESS	16	-0.527655	-1.52332	0.0383065	0.241386
GO_REGULATION_OF_VASCULAR_SMOOTH_MUSCLE_CELL_DIFFERENTIATION	23	-0.53046	-1.54101	0.0466019	0.242829
GO_POLYOL_CATABOLIC_PROCESS	24	-0.533756	-1.59137	0.0335968	0.24702
GO_MICROTUBULE_DEPOLYMERIZATION	43	-0.534591	-1.58679	0.044	0.244381
GO_INNERVATION	27	-0.535158	-1.57926	0.0497132	0.243949
GO_CAMERA_TYPE_EYE_PHOTORECEPTOR_CELL_DIFFERENTIATION	25	-0.537432	-1.58843	0.04	0.246833
GO_POSITIVE_REGULATION_OF_CIRCADIAN_RHYTHM	17	-0.538796	-1.51376	0.0469388	0.243831
GO_ANIMAL_ORGAN_MATURATION	26	-0.547077	-1.55989	0.0420842	0.244878
GO_POSITIVE_REGULATION_OF_GLIAL_CELL_PROLIFERATION	19	-0.549521	-1.54698	0.0394477	0.242977
GO_POSITIVE_REGULATION_OF_SYNAPTIC_TRANSMISSION_GLUTAMATERGIC	26	-0.552433	-1.55504	0.0435644	0.242106
GO_LEFT_RIGHT_PATTERN_FORMATION	22	-0.554715	-1.59663	0.0246407	0.246908
GO_SYNAPTIC_VESICLE_PRIMING	19	-0.562381	-1.56427	0.0385396	0.245964
GO_NEGATIVE_REGULATION_OF_DIGESTIVE_SYSTEM_PROCESS	18	-0.563655	-1.59656	0.0314961	0.246493
GO_CHEMOSENSORY_BEHAVIOR	17	-0.56807	-1.54791	0.0357143	0.242765
GO_REGULATION_OF_MONOCYTE_DIFFERENTIATION	21	-0.570389	-1.60801	0.0453649	0.249672
GO_PIRNA_METABOLIC_PROCESS	18	-0.572667	-1.54298	0.0488722	0.242835
GO_POSITIVE_REGULATION_OF_SODIUM_ION_TRANSMEMBRANE_TRANSPORTER_ACTIVITY	16	-0.572705	-1.59607	0.045082	0.246703
GO_POSITIVE_REGULATION_OF_GLYCOGEN_METABOLIC_PROCESS	17	-0.574879	-1.57641	0.0425963	0.246614
GO_DETECTION_OF_TEMPERATURE_STIMULUS_INVOLVED_IN_SENSORY_PERCEPTION	16	-0.575605	-1.57984	0.0371057	0.243522
GO_NEGATIVE_REGULATION_OF_ANDROGEN_RECEPTOR_SIGNALING_PATHWAY	15	-0.585211	-1.57987	0.049904	0.243927
GO_NEGATIVE_REGULATION_OF_TORC1_SIGNALING	18	-0.592872	-1.58572	0.0426829	0.243576
GO_HISTONE_H3_K9_TRIMETHYLATION	16	-0.613879	-1.59047	0.0439331	0.246809
GO_NOSE_DEVELOPMENT	15	-0.635363	-1.59575	0.0237624	0.246103
